# Supplementary material for: Genomic identification of cotton SAC genes branded ovule and stress-related key genes in Gossypium hirsutum
Source: Front Plant Sci. 2023 Feb 3;14:1123745. doi: 10.3389/fpls.2023.1123745 (PMC9935941; doi:10.3389/fpls.2023.1123745)
Supplement: Supplementary file 4 [file Table_1.xlsx]

## Sheet: Table S1
	Table S1. Primers used in this study
	Genes	Oligonucleotide Primers
	GhSAC1-F	CAAGTCGGATGCCTGTGCTT
	GhSAC1-R	CACAGTGCTGCTTCAACCCA
	GhSAC3-F	GGGGGTCAATGCCGTTTCTT
	GhSAC3-R	GCCTCTCAGCTACTCGTGGA
	GhSAC5-F	CCAGAGGAGAGGCCAATGGA
	GhSAC5-R	GTTTACCCTGTTGCGGCTGA
	GhSAC6-F	GGATTGGCTGCTCTTGGACA
	GhSAC6-R	ATTGGTGCGCAAGTGTGTCA
	GhSAC9-F	GGTGCCTAAAAGGGCAGGTC
	GhSAC9-R	GCTTCAGCAGCGGTCATCTT
	GhSAC13-F	GCCATGGAGCCTTTCCAACA
	GhSAC13-R	CTCGGCTTCAACAGACGCAT
	GhSAC14-F	GGGGGTCAATGCCGTTTCTT
	GhSAC14-R	GCCTCTCAGCTACTCGTGGA
	GhSAC18-F	TCCGACGAGTATGCAAAGCC
	GhSAC18-R	GCCACAGGAGCGTTAGTTCC
	GhSAC20-F	TCGGTCTGATTCCTCTGCGT
	GhSAC20-R	CTCCCTGCAGAGCAAACTCG

## Sheet: Table S2
Table S2. SAC genes and their renaming
G. herbaceum (A1)		G. arboreum (A2)		G. raimondii (D5)		G. hirsutum (AD1)		G. barbadense (AD2)		G. tomentosum(AD3)		G. mustelinum (AD4)		G. darwinii (AD5)
Gene ID	Rename	Gene ID	Rename	Gene ID	Rename	Gene ID	Rename	Gene ID	Rename	Gene ID	Rename	Gene ID	Rename	Gene ID	Rename
Ghe03G18830	GheSAC1	evm.model.Ga02G0025	GaSAC1	Gorai.001G017800.1.v2.1	GrSAC1	Ghicr24_A02G008500.1	GhSAC1	Gbar_A02G000760.1	GbSAC1	spe129-Gotom.A02G111900.1.v1.1	GtomSAC1	spe355-Gomus.A02G009400.1.v1.1	GmusSAC1	spe967-Godar.A02G008700.1.v1.1	GdarSAC1
Ghe04G17390	GheSAC2	evm.model.Ga03G1088	GaSAC2	Gorai.002G175500.1.v2.1	GrSAC2	Ghicr24_A02G108700.1	GhSAC2	Gbar_A02G009630.1	GbSAC2	spe129-Gotom.A02G212300.1.v1.1	GtomSAC2	spe355-Gomus.A02G102100.1.v1.1	GmusSAC2	spe967-Godar.A02G108800.1.v1.1	GdarSAC2
Ghe05G14900	GheSAC3	evm.model.Ga04G0609	GaSAC3	Gorai.003G002700.1.v2.1	GrSAC3	Ghicr24_A02G210300.1	GhSAC3	Gbar_A02G018870.1	GbSAC3	spe129-Gotom.A04G126500.1.v1.1	GtomSAC3	spe355-Gomus.A02G197000.1.v1.1	GmusSAC3	spe967-Godar.A02G210600.1.v1.1	GdarSAC3
Ghe06G10010	GheSAC4	evm.model.Ga05G1465	GaSAC4	Gorai.005G010100.1.v2.1	GrSAC4	Ghicr24_A04G108400.1	GhSAC4	Gbar_A04G009740.1	GbSAC4	spe129-Gotom.A05G148700.1.v1.1	GtomSAC4	spe355-Gomus.A04G119600.1.v1.1	GmusSAC4	spe967-Godar.A04G126100.1.v1.1	GdarSAC4
Ghe06G26440	GheSAC5	evm.model.Ga06G0884	GaSAC5	Gorai.006G232600.1.v2.1	GrSAC5	Ghicr24_A05G142900.1	GhSAC5	Gbar_A05G013630.2	GbSAC5	spe129-Gotom.A06G094500.1.v1.1	GtomSAC5	spe355-Gomus.A05G146800.1.v1.1	GmusSAC5	spe967-Godar.A05G146800.1.v1.1	GdarSAC5
Ghe07G01850	GheSAC6	evm.model.Ga06G2488	GaSAC6	Gorai.009G144100.1.v2.1	GrSAC6	Ghicr24_A06G089400.1	GhSAC6	Gbar_A06G008470.2	GbSAC6	spe129-Gotom.A06G230600.1.v1.1	GtomSAC6	spe355-Gomus.A06G086900.1.v1.1	GmusSAC6	spe967-Godar.A06G097200.1.v1.1	GdarSAC6
Ghe09G26920	GheSAC7	evm.model.Ga07G0186	GaSAC7	Gorai.010G092400.1.v2.1	GrSAC7	Ghicr24_A06G225300.1	GhSAC7	Gbar_A06G020820.1	GbSAC7	spe129-Gotom.A07G017900.1.v1.1	GtomSAC7	spe355-Gomus.A06G212900.1.v1.1	GmusSAC7	spe967-Godar.A06G236300.1.v1.1	GdarSAC7
Ghe10G05340	GheSAC8	evm.model.Ga09G2424	GaSAC8	Gorai.010G235900.1.v2.1	GrSAC8	Ghicr24_A07G017600.1	GhSAC8	Gbar_A07G001830.3	GbSAC8	spe129-Gotom.A09G245500.1.v1.1	GtomSAC8	spe355-Gomus.A06G213000.1.v1.1	GmusSAC8	spe967-Godar.A07G018200.1.v1.1	GdarSAC8
Ghe10G16670	GheSAC9	evm.model.Ga10G1985	GaSAC9	Gorai.011G056600.1.v2.1	GrSAC9	Ghicr24_A09G235600.1	GhSAC9	Gbar_A09G022540.2	GbSAC9	spe129-Gotom.A10G059400.1.v1.1	GtomSAC9	spe355-Gomus.A07G018000.1.v1.1	GmusSAC9	spe967-Godar.A09G249600.1.v1.1	GdarSAC9
Ghe13G25910	GheSAC10	evm.model.Ga10G2534	GaSAC10	Gorai.011G097800.1.v2.1	GrSAC10	Ghicr24_A10G054000.1	GhSAC10	Gbar_A10G005570.2	GbSAC10	spe129-Gotom.A10G115100.1.v1.1	GtomSAC10	spe355-Gomus.A09G229200.1.v1.1	GmusSAC10	spe967-Godar.A10G059100.1.v1.1	GdarSAC10
		evm.model.Ga13G2361	GaSAC11	Gorai.012G115300.1.v2.1	GrSAC11	Ghicr24_A10G103800.1	GhSAC11	Gbar_A10G010590.1	GbSAC11	spe129-Gotom.A13G228600.1.v1.1	GtomSAC11	spe355-Gomus.A10G056300.1.v1.1	GmusSAC11	spe967-Godar.A10G115200.1.v1.1	GdarSAC11
				Gorai.013G222100.1.v2.1	GrSAC12	Ghicr24_A13G219400.1	GhSAC12	Gbar_A13G020640.3	GbSAC12	spe129-Gotom.D02G011500.1.v1.1	GtomSAC12	spe355-Gomus.A10G108900.1.v1.1	GmusSAC12	spe967-Godar.A13G223800.1.v1.1	GdarSAC12
						Ghicr24_D02G111900.1	GhSAC13	Gbar_D02G000970.1	GbSAC13	spe129-Gotom.D02G130300.1.v1.1	GtomSAC13	spe355-Gomus.A13G220700.1.v1.1	GmusSAC13	spe967-Godar.D02G007100.1.v1.1	GdarSAC13
						Ghicr24_D03G002100.1	GhSAC14	Gbar_D02G010880.2	GbSAC14	spe129-Gotom.D03G002600.1.v1.1	GtomSAC14	spe355-Gomus.D02G010600.1.v1.1	GmusSAC14	spe967-Godar.D02G123900.1.v1.1	GdarSAC14
						Ghicr24_D04G146300.1	GhSAC15	Gbar_D03G000270.3	GbSAC15	spe129-Gotom.D04G124200.1.v1.1	GtomSAC15	spe355-Gomus.D02G121500.1.v1.1	GmusSAC15	spe967-Godar.D03G002900.1.v1.1	GdarSAC15
						Ghicr24_D05G137200.1	GhSAC16	Gbar_D04G010780.1	GbSAC16	spe129-Gotom.D04G163900.1.v1.1	GtomSAC16	spe355-Gomus.D03G002700.1.v1.1	GmusSAC16	spe967-Godar.D04G122400.1.v1.1	GdarSAC16
						Ghicr24_D06G088800.1	GhSAC17	Gbar_D04G014330.1	GbSAC17	spe129-Gotom.D04G164000.1.v1.1	GtomSAC17	spe355-Gomus.D04G117300.1.v1.1	GmusSAC17	spe967-Godar.D04G162000.1.v1.1	GdarSAC17
						Ghicr24_D06G227600.1	GhSAC18	Gbar_D05G014070.10	GbSAC18	spe129-Gotom.D05G151300.1.v1.1	GtomSAC18	spe355-Gomus.D04G154500.1.v1.1	GmusSAC18	spe967-Godar.D05G150500.1.v1.1	GdarSAC18
						Ghicr24_D07G018000.1	GhSAC19	Gbar_D06G008760.1	GbSAC19	spe129-Gotom.D06G101300.1.v1.1	GtomSAC19	spe355-Gomus.D05G148900.1.v1.1	GmusSAC19	spe967-Godar.D06G099100.1.v1.1	GdarSAC19
						Ghicr24_D09G223600.1	GhSAC20	Gbar_D06G021610.1	GbSAC20	spe129-Gotom.D06G254400.1.v1.1	GtomSAC20	spe355-Gomus.D06G094300.1.v1.1	GmusSAC20	spe967-Godar.D06G250100.1.v1.1	GdarSAC20
						Ghicr24_D10G052200.4	GhSAC21	Gbar_D07G001830.3	GbSAC21	spe129-Gotom.D07G019400.1.v1.1	GtomSAC21	spe355-Gomus.D06G240200.1.v1.1	GmusSAC21	spe967-Godar.D07G018500.1.v1.1	GdarSAC21
						Ghicr24_D10G091500.1	GhSAC22	Gbar_D09G022270.1	GbSAC22	spe129-Gotom.D09G246600.1.v1.1	GtomSAC22	spe355-Gomus.D07G018100.1.v1.1	GmusSAC22	spe967-Godar.D09G250100.1.v1.1	GdarSAC22
						Ghicr24_D13G210500.1	GhSAC23	Gbar_D10G005390.3	GbSAC23	spe129-Gotom.D10G059700.1.v1.1	GtomSAC23	spe355-Gomus.D09G238100.1.v1.1	GmusSAC23	spe967-Godar.D10G058400.1.v1.1	GdarSAC23
								Gbar_D10G009200.1	GbSAC24	spe129-Gotom.D10G104700.1.v1.1	GtomSAC24	spe355-Gomus.D10G059200.1.v1.1	GmusSAC24	spe967-Godar.D10G103500.1.v1.1	GdarSAC24
								Gbar_D13G020980.1	GbSAC25	spe129-Gotom.D13G238000.1.v1.1	GtomSAC25	spe355-Gomus.D10G101700.1.v1.1	GmusSAC25	spe967-Godar.D13G236200.1.v1.1	GdarSAC25
												spe355-Gomus.D13G228200.1.v1.1	GmusSAC26

## Sheet: Table S3
Table S3. SAC gene duplication type
G. herbaceum (A1)		G. arboreum (A2)		G. raimondii (D5)		G. hirsutum (AD1)		G. barbadense (AD2)		G. tomentosum(AD3)		G. mustelinum (AD4)		G. darwinii (AD5)
Gene ID	Duplication type	Gene ID	Duplication type	Gene ID	Duplication type	Gene ID	Duplication type	Gene ID	Duplication type	Gene ID	Duplication type	Gene ID	Duplication type	Gene ID	Duplication type
Ghe03G18830	WGD or Segmental	evm.model.Ga02G0025	WGD or Segmental	Gorai.001G017800.1.v2.1	WGD or Segmental	Ghicr24_A02G008500.1	WGD or Segmental	Gbar_A02G000760.1	WGD or Segmental	spe129-Gotom.A02G111900.1.v1.1	WGD or Segmental	spe355-Gomus.A02G009400.1.v1.1	WGD or Segmental	spe967-Godar.A02G008700.1.v1.1	WGD or Segmental
Ghe04G17390	WGD or Segmental	evm.model.Ga03G1088	WGD or Segmental	Gorai.002G175500.1.v2.1	Dispersed	Ghicr24_A02G108700.1	WGD or Segmental	Gbar_A02G009630.1	WGD or Segmental	spe129-Gotom.A02G212300.1.v1.1	WGD or Segmental	spe355-Gomus.A02G102100.1.v1.1	WGD or Segmental	spe967-Godar.A02G108800.1.v1.1	WGD or Segmental
Ghe05G14900	WGD or Segmental	evm.model.Ga04G0609	WGD or Segmental	Gorai.003G002700.1.v2.1	WGD or Segmental	Ghicr24_A02G210300.1	WGD or Segmental	Gbar_A02G018870.1	WGD or Segmental	spe129-Gotom.A04G126500.1.v1.1	WGD or Segmental	spe355-Gomus.A02G197000.1.v1.1	WGD or Segmental	spe967-Godar.A02G210600.1.v1.1	WGD or Segmental
Ghe06G10010	WGD or Segmental	evm.model.Ga05G1465	WGD or Segmental	Gorai.005G010100.1.v2.1	WGD or Segmental	Ghicr24_A04G108400.1	WGD or Segmental	Gbar_A04G009740.1	WGD or Segmental	spe129-Gotom.A05G148700.1.v1.1	WGD or Segmental	spe355-Gomus.A04G119600.1.v1.1	WGD or Segmental	spe967-Godar.A04G126100.1.v1.1	WGD or Segmental
Ghe06G26440	WGD or Segmental	evm.model.Ga06G0884	WGD or Segmental	Gorai.006G232600.1.v2.1	WGD or Segmental	Ghicr24_A05G142900.1	WGD or Segmental	Gbar_A05G013630.2	WGD or Segmental	spe129-Gotom.A06G094500.1.v1.1	WGD or Segmental	spe355-Gomus.A05G146800.1.v1.1	WGD or Segmental	spe967-Godar.A05G146800.1.v1.1	WGD or Segmental
Ghe07G01850	WGD or Segmental	evm.model.Ga06G2488	WGD or Segmental	Gorai.009G144100.1.v2.1	WGD or Segmental	Ghicr24_A06G089400.1	WGD or Segmental	Gbar_A06G008470.2	WGD or Segmental	spe129-Gotom.A06G230600.1.v1.1	WGD or Segmental	spe355-Gomus.A06G086900.1.v1.1	WGD or Segmental	spe967-Godar.A06G097200.1.v1.1	WGD or Segmental
Ghe09G26920	WGD or Segmental	evm.model.Ga07G0186	WGD or Segmental	Gorai.010G092400.1.v2.1	WGD or Segmental	Ghicr24_A06G225300.1	WGD or Segmental	Gbar_A06G020820.1	WGD or Segmental	spe129-Gotom.A07G017900.1.v1.1	WGD or Segmental	spe355-Gomus.A06G212900.1.v1.1	WGD or Segmental	spe967-Godar.A06G236300.1.v1.1	WGD or Segmental
Ghe10G05340	WGD or Segmental	evm.model.Ga09G2424	WGD or Segmental	Gorai.010G235900.1.v2.1	WGD or Segmental	Ghicr24_A07G017600.1	WGD or Segmental	Gbar_A07G001830.3	WGD or Segmental	spe129-Gotom.A09G245500.1.v1.1	WGD or Segmental	spe355-Gomus.A06G213000.1.v1.1	Singleton	spe967-Godar.A07G018200.1.v1.1	WGD or Segmental
Ghe10G16670	WGD or Segmental	evm.model.Ga10G1985	WGD or Segmental	Gorai.011G056600.1.v2.1	WGD or Segmental	Ghicr24_A09G235600.1	WGD or Segmental	Gbar_A09G022540.2	WGD or Segmental	spe129-Gotom.A10G059400.1.v1.1	WGD or Segmental	spe355-Gomus.A07G018000.1.v1.1	WGD or Segmental	spe967-Godar.A09G249600.1.v1.1	WGD or Segmental
Ghe13G25910	WGD or Segmental	evm.model.Ga10G2534	WGD or Segmental	Gorai.011G097800.1.v2.1	WGD or Segmental	Ghicr24_A10G054000.1	WGD or Segmental	Gbar_A10G005570.2	WGD or Segmental	spe129-Gotom.A10G115100.1.v1.1	WGD or Segmental	spe355-Gomus.A09G229200.1.v1.1	WGD or Segmental	spe967-Godar.A10G059100.1.v1.1	WGD or Segmental
		evm.model.Ga13G2361	WGD or Segmental	Gorai.012G115300.1.v2.1	WGD or Segmental	Ghicr24_A10G103800.1	WGD or Segmental	Gbar_A10G010590.1	WGD or Segmental	spe129-Gotom.A13G228600.1.v1.1	WGD or Segmental	spe355-Gomus.A10G056300.1.v1.1	WGD or Segmental	spe967-Godar.A10G115200.1.v1.1	WGD or Segmental
				Gorai.013G222100.1.v2.1	WGD or Segmental	Ghicr24_A13G219400.1	WGD or Segmental	Gbar_A13G020640.3	WGD or Segmental	spe129-Gotom.D02G011500.1.v1.1	Dispersed	spe355-Gomus.A10G108900.1.v1.1	WGD or Segmental	spe967-Godar.A13G223800.1.v1.1	WGD or Segmental
						Ghicr24_D02G111900.1	WGD or Segmental	Gbar_D02G000970.1	Dispersed	spe129-Gotom.D02G130300.1.v1.1	WGD or Segmental	spe355-Gomus.A13G220700.1.v1.1	WGD or Segmental	spe967-Godar.D02G007100.1.v1.1	Dispersed
						Ghicr24_D03G002100.1	WGD or Segmental	Gbar_D02G010880.2	WGD or Segmental	spe129-Gotom.D03G002600.1.v1.1	WGD or Segmental	spe355-Gomus.D02G010600.1.v1.1	WGD or Segmental	spe967-Godar.D02G123900.1.v1.1	WGD or Segmental
						Ghicr24_D04G146300.1	WGD or Segmental	Gbar_D03G000270.3	WGD or Segmental	spe129-Gotom.D04G124200.1.v1.1	Dispersed	spe355-Gomus.D02G121500.1.v1.1	WGD or Segmental	spe967-Godar.D03G002900.1.v1.1	WGD or Segmental
						Ghicr24_D05G137200.1	WGD or Segmental	Gbar_D04G010780.1	Dispersed	spe129-Gotom.D04G163900.1.v1.1	WGD or Segmental	spe355-Gomus.D03G002700.1.v1.1	WGD or Segmental	spe967-Godar.D04G122400.1.v1.1	Dispersed
						Ghicr24_D06G088800.1	WGD or Segmental	Gbar_D04G014330.1	WGD or Segmental	spe129-Gotom.D04G164000.1.v1.1	Singleton	spe355-Gomus.D04G117300.1.v1.1	Dispersed	spe967-Godar.D04G162000.1.v1.1	WGD or Segmental
						Ghicr24_D06G227600.1	WGD or Segmental	Gbar_D05G014070.10	WGD or Segmental	spe129-Gotom.D05G151300.1.v1.1	WGD or Segmental	spe355-Gomus.D04G154500.1.v1.1	WGD or Segmental	spe967-Godar.D05G150500.1.v1.1	WGD or Segmental
						Ghicr24_D07G018000.1	WGD or Segmental	Gbar_D06G008760.1	WGD or Segmental	spe129-Gotom.D06G101300.1.v1.1	WGD or Segmental	spe355-Gomus.D05G148900.1.v1.1	WGD or Segmental	spe967-Godar.D06G099100.1.v1.1	WGD or Segmental
						Ghicr24_D09G223600.1	WGD or Segmental	Gbar_D06G021610.1	WGD or Segmental	spe129-Gotom.D06G254400.1.v1.1	WGD or Segmental	spe355-Gomus.D06G094300.1.v1.1	WGD or Segmental	spe967-Godar.D06G250100.1.v1.1	WGD or Segmental
						Ghicr24_D10G052200.4	WGD or Segmental	Gbar_D07G001830.3	WGD or Segmental	spe129-Gotom.D07G019400.1.v1.1	WGD or Segmental	spe355-Gomus.D06G240200.1.v1.1	WGD or Segmental	spe967-Godar.D07G018500.1.v1.1	WGD or Segmental
						Ghicr24_D10G091500.1	WGD or Segmental	Gbar_D09G022270.1	WGD or Segmental	spe129-Gotom.D09G246600.1.v1.1	WGD or Segmental	spe355-Gomus.D07G018100.1.v1.1	WGD or Segmental	spe967-Godar.D09G250100.1.v1.1	WGD or Segmental
						Ghicr24_D13G210500.1	WGD or Segmental	Gbar_D10G005390.3	WGD or Segmental	spe129-Gotom.D10G059700.1.v1.1	WGD or Segmental	spe355-Gomus.D09G238100.1.v1.1	WGD or Segmental	spe967-Godar.D10G058400.1.v1.1	WGD or Segmental
								Gbar_D10G009200.1	WGD or Segmental	spe129-Gotom.D10G104700.1.v1.1	WGD or Segmental	spe355-Gomus.D10G059200.1.v1.1	WGD or Segmental	spe967-Godar.D10G103500.1.v1.1	WGD or Segmental
								Gbar_D13G020980.1	WGD or Segmental	spe129-Gotom.D13G238000.1.v1.1	WGD or Segmental	spe355-Gomus.D10G101700.1.v1.1	WGD or Segmental	spe967-Godar.D13G236200.1.v1.1	WGD or Segmental
												spe355-Gomus.D13G228200.1.v1.1	WGD or Segmental

## Sheet: Table S4
Table S4. Gene orthologous pairs and their Ka/Ks values
Sr#	Gene	Orthologous pairs	Ka	Ks	Ka/Ks
1	Ghicr24_A02G210300.1	evm.model.Ga02G0025	0.00146128	0.00239617	0.609839
2	Ghicr24_A02G008500.1	evm.model.Ga03G0085	0.00515687	0.0156812	0.328858
3	Ghicr24_A02G108700.1	evm.model.Ga03G1088	0.000475398	0.00161507	0.294351
4	Ghicr24_A02G008500.1	evm.model.Ga09G2424	0.129082	0.384556	0.335664
5	Ghicr24_A04G108400.1	evm.model.Ga04G0609	0.00144144	0.00236687	0.609009
6	Ghicr24_A05G142900.1	evm.model.Ga05G1465	0.00105885	0	0
7	Ghicr24_A05G142900.1	evm.model.Ga06G2488	0.102798	0.439447	0.233926
8	Ghicr24_A05G142900.1	evm.model.Ga06G0884	0.213955	1.37105	0.156052
9	Ghicr24_A05G142900.1	evm.model.Ga07G0186	0.215573	1.46723	0.146925
10	Ghicr24_A06G225300.1	evm.model.Ga06G2488	0.0149671	0.040927	0.365704
11	Ghicr24_A06G089400.1	evm.model.Ga07G0186	0.088527	0.451216	0.196196
12	Ghicr24_A06G089400.1	evm.model.Ga13G2361	0.0908862	0.442458	0.205412
13	Ghicr24_A07G017600.1	evm.model.Ga07G0186	0.00155541	0.00527011	0.295138
14	Ghicr24_A07G017600.1	evm.model.Ga13G2361	0.110089	0.487	0.226056
15	Ghicr24_A07G017600.1	evm.model.Ga13G2361	0.110089	0.487	0.226056
16	Ghicr24_A09G235600.1	evm.model.Ga03G0085	0.124684	0.388205	0.32118
17	Ghicr24_A09G235600.1	evm.model.Ga09G2424	0.00162144	0.00253468	0.639702
18	Ghicr24_A10G054000.1	evm.model.Ga10G2534	0.00213656	0.00363087	0.588444
19	Ghicr24_A10G103800.1	evm.model.Ga10G1985	0.00463352	0.00767107	0.604025
20	Ghicr24_A13G219400.1	evm.model.Ga07G0186	0.110389	0.481996	0.229025
21	Ghicr24_A13G219400.1	evm.model.Ga07G0186	0.110389	0.481996	0.229025
22	Ghicr24_A13G219400.1	evm.model.Ga13G2361	0.00156522	0.0088969	0.175928
23	evm.model.Ga02G0025	Ghicr24_D03G002100.1	0.00146154	0.021833	0.0669421
24	evm.model.Ga03G1088	Ghicr24_D02G111900.1	0.00572613	0.044839	0.127704
25	evm.model.Ga03G0085	Ghicr24_D09G223600.1	0.123416	0.392742	0.314243
26	evm.model.Ga04G0609	Ghicr24_D04G146300.1	0.00942269	0.0239829	0.392893
27	evm.model.Ga05G1465	Ghicr24_D05G137200.1	0.00797844	0.0511643	0.155938
28	evm.model.Ga06G2488	Ghicr24_D05G137200.1	0.107472	0.43123	0.249221
29	evm.model.Ga06G0884	Ghicr24_D05G137200.1	0.218718	1.31016	0.16694
30	evm.model.Ga06G2488	Ghicr24_D06G227600.1	0.0103291	0.022355	0.462048
31	evm.model.Ga07G0186	Ghicr24_D05G137200.1	0.222648	1.51002	0.147448
32	evm.model.Ga07G0186	Ghicr24_D06G088800.1	0.0887375	0.44342	0.200121
33	evm.model.Ga07G0186	Ghicr24_D07G018000.1	0.00729109	0.046848	0.155633
34	evm.model.Ga07G0186	Ghicr24_D13G210500.1	0.110136	0.51031	0.215822
35	evm.model.Ga09G2424	Ghicr24_D09G223600.1	0.00936897	0.0367641	0.25484
36	evm.model.Ga10G1985	Ghicr24_D10G091500.1	0.00947995	0.0293436	0.323067
37	evm.model.Ga10G2534	Ghicr24_D10G052200.4	0.00588606	0.0258567	0.227642
38	evm.model.Ga13G2361	Ghicr24_D06G088800.1	0.0931098	0.417696	0.222913
39	evm.model.Ga13G2361	Ghicr24_D07G018000.1	0.111799	0.476464	0.234643
40	evm.model.Ga13G2361	Ghicr24_D07G018000.1	0.111799	0.476464	0.234643
41	evm.model.Ga13G2361	Ghicr24_D13G210500.1	0.0105016	0.0492728	0.213132
42	Ghicr24_A02G008500.1	Gbar_A02G000760.1	0.000812073	0.00345399	0.235112
43	Ghicr24_A02G108700.1	Gbar_A02G009630.1	0.00190491	0	0
44	Ghicr24_A02G210300.1	Gbar_A02G018870.1	0.0978051	0.158276	0.61794
45	Ghicr24_A02G008500.1	Gbar_A09G022540.2	0.130026	0.381638	0.340705
46	Ghicr24_A02G008500.1	Gbar_D02G000930.1	0.473033	0.638648	0.740678
47	Ghicr24_A02G108700.1	Gbar_D02G010880.2	0.00716652	0.0482227	0.148613
48	Ghicr24_A02G210300.1	Gbar_D03G000270.3	0.000730371	0.00239521	0.30493
49	Ghicr24_A04G108400.1	Gbar_A04G009740.1	0.0208942	0.0330482	0.632234
50	Ghicr24_A04G108400.1	Gbar_D04G014330.1	0.0103069	0.0169636	0.607591
51	Ghicr24_A05G142900.1	Gbar_A05G013630.2	0.001059	0.00183346	0.577593
52	Ghicr24_A05G142900.1	Gbar_D05G014070.10	0.00800221	0.0512047	0.156279
53	Ghicr24_A06G089400.1	Gbar_A06G008470.2	0	0	0
54	Ghicr24_A06G225300.1	Gbar_A06G020820.1	0.016282	0.0316431	0.514551
55	Ghicr24_A06G089400.1	Gbar_A07G001830.3	0.0879373	0.454374	0.193535
56	Ghicr24_A06G089400.1	Gbar_D06G008760.1	0.00896596	0.0377382	0.237583
57	Ghicr24_A06G225300.1	Gbar_D06G021610.1	0.013024	0.0339424	0.383708
58	Ghicr24_A06G089400.1	Gbar_D07G001830.3	0.090565	0.426699	0.212246
59	Ghicr24_A06G089400.1	Gbar_D13G020980.1	0.0873231	0.461382	0.189264
60	Ghicr24_A07G017600.1	Gbar_A06G008470.2	0.0879373	0.451125	0.194929
61	Ghicr24_A07G017600.1	Gbar_A07G001830.3	0	0.00175234	0
62	Ghicr24_A07G017600.1	Gbar_D06G008760.1	0.0891263	0.433491	0.205602
63	Ghicr24_A07G017600.1	Gbar_D07G001830.3	0.00702886	0.0459327	0.153025
64	Ghicr24_A07G017600.1	Gbar_D13G020980.1	0.109225	0.511962	0.213346
65	Ghicr24_A09G235600.1	Gbar_A09G022540.2	0.00189236	0.000843467	2.24355
66	Ghicr24_A09G235600.1	Gbar_D02G000930.1	0.538059	0.867365	0.620338
67	Ghicr24_A09G235600.1	Gbar_D09G022270.1	0.00705233	0.0371647	0.189759
68	Ghicr24_A10G054000.1	Gbar_A10G005570.2	0.00213666	0.00363032	0.588559
69	Ghicr24_A10G103800.1	Gbar_A10G010590.1	0.0452655	0.0681639	0.664068
70	Ghicr24_A10G054000.1	Gbar_D10G005390.3	0.00642517	0.0295969	0.217089
71	Ghicr24_A10G103800.1	Gbar_D10G009200.1	0.0147798	0.036426	0.405748
72	Ghicr24_A13G219400.1	Gbar_A06G008470.2	0.0902857	0.426437	0.211721
73	Ghicr24_A13G219400.1	Gbar_A13G020640.3	0.000521467	0.00176991	0.294629
74	Ghicr24_A13G219400.1	Gbar_D06G008760.1	0.09541	0.406029	0.234983
75	Ghicr24_A13G219400.1	Gbar_D07G001830.3	0.111783	0.476761	0.234463
76	Ghicr24_A13G219400.1	Gbar_D13G020980.1	0.00997303	0.0511614	0.194933
77	Ghicr24_D02G111900.1	Gbar_A02G009630.1	0.00813146	0.0432253	0.188118
78	Ghicr24_D02G111900.1	Gbar_D02G010880.2	0.00190484	0.00484328	0.393295
79	Ghicr24_D03G002100.1	Gbar_A02G018870.1	0.0989806	0.137004	0.722466
80	Ghicr24_D03G002100.1	Gbar_D03G000270.3	0.00219365	0.0218241	0.100515
81	Ghicr24_D04G146300.1	Gbar_A04G009740.1	0.0293261	0.0564343	0.519649
82	Ghicr24_D04G146300.1	Gbar_D04G014330.1	0.00366614	0.00963482	0.38051
83	Ghicr24_D05G137200.1	Gbar_A05G013630.2	0.00904988	0.05114	0.176963
84	Ghicr24_D05G137200.1	Gbar_D05G014070.10	0.00106209	0.00367479	0.28902
85	Ghicr24_D06G088800.1	Gbar_A06G008470.2	0.00842632	0.0376761	0.223652
86	Ghicr24_D06G227600.1	Gbar_A06G020820.1	0.0108771	0.028045	0.387846
87	Ghicr24_D06G088800.1	Gbar_A07G001830.3	0.0881475	0.446544	0.1974
88	Ghicr24_D06G088800.1	Gbar_D06G008760.1	0.00157473	0.00351135	0.448471
89	Ghicr24_D06G227600.1	Gbar_D06G021610.1	0.015772	0.0312056	0.505424
90	Ghicr24_D06G088800.1	Gbar_D07G001830.3	0.0868385	0.40677	0.213483
91	Ghicr24_D06G088800.1	Gbar_D13G020980.1	0.0894363	0.436551	0.20487
92	Ghicr24_D07G018000.1	Gbar_A06G008470.2	0.0899902	0.423153	0.212666
93	Ghicr24_D07G018000.1	Gbar_A07G001830.3	0.00702978	0.0440576	0.159559
94	Ghicr24_D07G018000.1	Gbar_A13G020640.3	0.110596	0.47607	0.23231
95	Ghicr24_D07G018000.1	Gbar_D06G008760.1	0.0872416	0.39393	0.221465
96	Ghicr24_D07G018000.1	Gbar_D07G001830.3	0.00103784	0.00349498	0.296951
97	Ghicr24_D09G223600.1	Gbar_A09G022540.2	0.0100543	0.0371861	0.270377
98	Ghicr24_D09G223600.1	Gbar_D02G000930.1	0.554254	0.84466	0.656186
99	Ghicr24_D09G223600.1	Gbar_D09G022270.1	0.00162115	0.00423162	0.383103
100	Ghicr24_D10G052200.4	Gbar_A10G005570.2	0.00696154	0.0258527	0.269277
101	Ghicr24_D10G091500.1	Gbar_A10G010590.1	0.0553362	0.117866	0.469485
102	Ghicr24_D10G052200.4	Gbar_D10G005390.3	0.000532954	0.00182039	0.292769
103	Ghicr24_D10G091500.1	Gbar_D10G009200.1	0.00145173	0	0
104	Ghicr24_D13G210500.1	Gbar_A07G001830.3	0.109225	0.515495	0.211884
105	Ghicr24_D13G210500.1	Gbar_A13G020640.3	0.00944646	0.0530224	0.17816
106	Ghicr24_D13G210500.1	Gbar_D13G020980.1	0	0.00353566	0
107	Ghicr24_A02G008500.1	Godar.A02G008700.1.v1.1	0.000541052	0.00259254	0.208696
108	Ghicr24_A02G108700.1	Godar.A02G108800.1.v1.1	0.00190491	0	0
109	Ghicr24_A02G210300.1	Godar.A02G210600.1.v1.1	0	0	0
110	Ghicr24_A02G008500.1	Godar.A09G249600.1.v1.1	0.130007	0.381852	0.340463
111	Ghicr24_A02G008500.1	Godar.D02G006700.1.v1.1	0.0253945	0.0585187	0.433955
112	Ghicr24_A02G108700.1	Godar.D02G123900.1.v1.1	0.00668502	0.0482629	0.138513
113	Ghicr24_A02G210300.1	Godar.D03G002900.1.v1.1	0.00292558	0.0292661	0.0999651
114	Ghicr24_A04G108400.1	Godar.A04G126100.1.v1.1	0.00221771	0	0
115	Ghicr24_A04G108400.1	Godar.D04G162000.1.v1.1	0.008911	0.0171716	0.518937
116	Ghicr24_A05G142900.1	Godar.A05G146800.1.v1.1	0.001059	0.00183346	0.577593
117	Ghicr24_A05G142900.1	Godar.D05G150500.1.v1.1	0.00851299	0.0492135	0.172981
118	Ghicr24_A06G089400.1	Godar.A06G097200.1.v1.1	0	0.0035098	0
119	Ghicr24_A06G225300.1	Godar.A06G236300.1.v1.1	0.0156239	0.0339553	0.460131
120	Ghicr24_A06G089400.1	Godar.A07G018200.1.v1.1	0.0879373	0.454374	0.193535
121	Ghicr24_A06G089400.1	Godar.D06G099100.1.v1.1	0.00896596	0.0395835	0.226508
122	Ghicr24_A06G225300.1	Godar.D06G250100.1.v1.1	0.0262365	0.0597674	0.438977
123	Ghicr24_A06G089400.1	Godar.D07G018500.1.v1.1	0.090565	0.426699	0.212246
124	Ghicr24_A06G089400.1	Godar.D13G236200.1.v1.1	0.0873231	0.461382	0.189264
125	Ghicr24_A07G017600.1	Godar.A06G097200.1.v1.1	0.0881352	0.446815	0.197252
126	Ghicr24_A07G017600.1	Godar.A07G018200.1.v1.1	0	0.00175234	0
127	Ghicr24_A07G017600.1	Godar.D06G099100.1.v1.1	0.0891263	0.43667	0.204105
128	Ghicr24_A07G017600.1	Godar.D07G018500.1.v1.1	0.00702886	0.0459327	0.153025
129	Ghicr24_A07G017600.1	Godar.D13G236200.1.v1.1	0.109225	0.511962	0.213346
130	Ghicr24_A09G235600.1	Godar.A09G249600.1.v1.1	0.0021628	0.00253432	0.853403
131	Ghicr24_A09G235600.1	Godar.D02G006700.1.v1.1	0.182666	0.34676	0.526778
132	Ghicr24_A09G235600.1	Godar.D09G250100.1.v1.1	0.00705233	0.0371647	0.189759
133	Ghicr24_A10G054000.1	Godar.A10G059100.1.v1.1	0.00276498	0.00375235	0.736866
134	Ghicr24_A10G103800.1	Godar.A10G115200.1.v1.1	0.0625307	0.0803933	0.77781
135	Ghicr24_A10G054000.1	Godar.D10G058400.1.v1.1	0.00642517	0.0277125	0.231851
136	Ghicr24_A10G103800.1	Godar.D10G103500.1.v1.1	0.0147798	0.036426	0.405748
137	Ghicr24_A13G219400.1	Godar.A06G097200.1.v1.1	0.0902857	0.426437	0.211721
138	Ghicr24_A13G219400.1	Godar.A13G223800.1.v1.1	0.000521467	0.00176991	0.294629
139	Ghicr24_A13G219400.1	Godar.D07G018500.1.v1.1	0.111783	0.476761	0.234463
140	Ghicr24_A13G219400.1	Godar.D13G236200.1.v1.1	0.00997303	0.0511614	0.194933
141	Ghicr24_D02G111900.1	Godar.A02G108800.1.v1.1	0.00813146	0.0432253	0.188118
142	Ghicr24_D02G111900.1	Godar.D02G123900.1.v1.1	0.00142784	0.0048472	0.294569
143	Ghicr24_D03G002100.1	Godar.A02G210600.1.v1.1	0.00292558	0.0243084	0.120353
144	Ghicr24_D03G002100.1	Godar.D03G002900.1.v1.1	0	0.00479618	0
145	Ghicr24_D04G146300.1	Godar.A04G126100.1.v1.1	0.00966017	0.0221373	0.436376
146	Ghicr24_D04G146300.1	Godar.D04G162000.1.v1.1	0.00295931	0.00975624	0.303325
147	Ghicr24_D05G137200.1	Godar.A05G146800.1.v1.1	0.00904988	0.05114	0.176963
148	Ghicr24_D05G137200.1	Godar.D05G150500.1.v1.1	0.00158891	0.00183402	0.866355
149	Ghicr24_D06G088800.1	Godar.A06G097200.1.v1.1	0.00842632	0.0340052	0.247795
150	Ghicr24_D06G227600.1	Godar.A06G236300.1.v1.1	0.0103295	0.0299525	0.344863
151	Ghicr24_D06G088800.1	Godar.A07G018200.1.v1.1	0.0881475	0.446544	0.1974
152	Ghicr24_D06G088800.1	Godar.D06G099100.1.v1.1	0.00157473	0.0052732	0.29863
153	Ghicr24_D06G227600.1	Godar.D06G250100.1.v1.1	0.00216372	0	0
154	Ghicr24_D06G088800.1	Godar.D07G018500.1.v1.1	0.0868385	0.40677	0.213483
155	Ghicr24_D06G088800.1	Godar.D13G236200.1.v1.1	0.0894363	0.436551	0.20487
156	Ghicr24_D07G018000.1	Godar.A06G097200.1.v1.1	0.0901888	0.419011	0.215242
157	Ghicr24_D07G018000.1	Godar.A07G018200.1.v1.1	0.00702978	0.0440576	0.159559
158	Ghicr24_D07G018000.1	Godar.A13G223800.1.v1.1	0.110596	0.47607	0.23231
159	Ghicr24_D07G018000.1	Godar.D06G099100.1.v1.1	0.0872416	0.396939	0.219786
160	Ghicr24_D07G018000.1	Godar.D07G018500.1.v1.1	0.00103784	0.00349498	0.296951
161	Ghicr24_D09G223600.1	Godar.A09G249600.1.v1.1	0.0103265	0.0389782	0.264929
162	Ghicr24_D09G223600.1	Godar.D02G006700.1.v1.1	0.180637	0.340338	0.530759
163	Ghicr24_D09G223600.1	Godar.D09G250100.1.v1.1	0.00162115	0.00423162	0.383103
164	Ghicr24_D10G052200.4	Godar.A10G059100.1.v1.1	0.00887748	0.0247956	0.358026
165	Ghicr24_D10G091500.1	Godar.A10G115200.1.v1.1	0.0169195	0.0445897	0.379448
166	Ghicr24_D10G052200.4	Godar.D10G058400.1.v1.1	0.000532954	0	0
167	Ghicr24_D10G091500.1	Godar.D10G103500.1.v1.1	0.00145173	0	0
168	Ghicr24_D13G210500.1	Godar.A06G097200.1.v1.1	0.0873231	0.468046	0.186569
169	Ghicr24_D13G210500.1	Godar.A07G018200.1.v1.1	0.109225	0.515495	0.211884
170	Ghicr24_D13G210500.1	Godar.A13G223800.1.v1.1	0.00944646	0.0530224	0.17816
171	Ghicr24_D13G210500.1	Godar.D13G236200.1.v1.1	0	0.00353566	0
172	Ghicr24_A02G008500.1	Ghe03G30380	0.00352344	0.00693596	0.507996
173	Ghicr24_A02G108700.1	Ghe03G18830	0.000475398	0	0
174	Ghicr24_A02G008500.1	Ghe09G26920	0.129104	0.382868	0.337202
175	Ghicr24_A04G108400.1	Ghe04G17390	0.00234696	0.00771711	0.304124
176	Ghicr24_A05G142900.1	Ghe05G14900	0.00106454	0	0
177	Ghicr24_A05G142900.1	Ghe06G10010	0.242032	1.38823	0.174345
178	Ghicr24_A05G142900.1	Ghe07G01850	0.215573	1.46723	0.146925
179	Ghicr24_A06G089400.1	Ghe05G14900	0.216842	1.40113	0.154762
180	Ghicr24_A06G089400.1	Ghe06G10010	0.0372436	0.0593868	0.627136
181	Ghicr24_A06G225300.1	Ghe06G26440	0.0169545	0.0408187	0.415361
182	Ghicr24_A06G089400.1	Ghe07G01850	0.088527	0.451216	0.196196
183	Ghicr24_A06G089400.1	Ghe13G25910	0.0903197	0.441737	0.204465
184	Ghicr24_A07G017600.1	Ghe06G10010	0.124761	0.472955	0.26379
185	Ghicr24_A07G017600.1	Ghe07G01850	0.00155541	0.00527011	0.295138
186	Ghicr24_A07G017600.1	Ghe13G25910	0.10952	0.49303	0.222137
187	Ghicr24_A09G235600.1	Ghe03G30380	0.126088	0.389437	0.323769
188	Ghicr24_A09G235600.1	Ghe09G26920	0.00189232	0.00253343	0.74694
189	Ghicr24_A10G054000.1	Ghe10G05340	0.00214248	0.00363637	0.58918
190	Ghicr24_A10G103800.1	Ghe10G16670	0.00463352	0.0206332	0.224567
191	Ghicr24_A13G219400.1	Ghe05G14900	0.234645	1.43077	0.163999
192	Ghicr24_A13G219400.1	Ghe06G10010	0.125938	0.487167	0.258511
193	Ghicr24_A13G219400.1	Ghe07G01850	0.110389	0.481996	0.229025
194	Ghicr24_A13G219400.1	Ghe07G01850	0.110389	0.481996	0.229025
195	Ghicr24_A13G219400.1	Ghe13G25910	0.00104348	0.00888636	0.117425
196	Ghe02G22530	Ghicr24_D03G002100.1	0.00146154	0.021833	0.0669421
197	Ghe03G18830	Ghicr24_D02G111900.1	0.00572613	0.0431296	0.132766
198	Ghe04G17390	Ghicr24_D04G146300.1	0.00864733	0.0286307	0.30203
199	Ghe05G14900	Ghicr24_D05G137200.1	0.00802147	0.0513508	0.156209
200	Ghe05G14900	Ghicr24_D13G210500.1	0.237286	1.41984	0.167121
201	Ghe06G10010	Ghicr24_D05G137200.1	0.260792	1.29636	0.201173
202	Ghe06G10010	Ghicr24_D06G088800.1	0.0431993	0.087315	0.494752
203	Ghe06G26440	Ghicr24_D06G227600.1	0.0107579	0.0232052	0.463601
204	Ghe06G10010	Ghicr24_D07G018000.1	0.12569	0.447302	0.280995
205	Ghe07G01850	Ghicr24_D06G088800.1	0.0887375	0.44342	0.200121
206	Ghe07G01850	Ghicr24_D07G018000.1	0.00729109	0.046848	0.155633
207	Ghe07G01850	Ghicr24_D13G210500.1	0.110136	0.51031	0.215822
208	Ghe09G26920	Ghicr24_D09G223600.1	0.00950712	0.0371888	0.255645
209	Ghe10G05340	Ghicr24_D10G052200.4	0.00590237	0.0258965	0.227921
210	Ghe10G16670	Ghicr24_D10G091500.1	0.0102129	0.0419345	0.243545
211	Ghe13G25910	Ghicr24_D06G088800.1	0.0925423	0.417028	0.221909
212	Ghe13G25910	Ghicr24_D07G018000.1	0.111229	0.479035	0.232193
213	Ghe13G25910	Ghicr24_D07G018000.1	0.111229	0.479035	0.232193
214	Ghe13G25910	Ghicr24_D13G210500.1	0.00997652	0.0567863	0.175685
215	Gomus.A02G009400.1.v1.1	Ghicr24_A02G008500.1	0.00108274	0.00259068	0.417937
216	Gomus.A02G102100.1.v1.1	Ghicr24_A02G108700.1	0.000475398	0	0
217	Gomus.A02G197000.1.v1.1	Ghicr24_A02G210300.1	0	0	0
218	Gomus.A02G102100.1.v1.1	Ghicr24_D02G111900.1	0.00572613	0.0431296	0.132766
219	Gomus.A02G197000.1.v1.1	Ghicr24_D03G002100.1	0.00292558	0.0243084	0.120353
220	Gomus.A04G119600.1.v1.1	Ghicr24_A04G108400.1	0.00147656	0	0
221	Gomus.A04G119600.1.v1.1	Ghicr24_D04G146300.1	0.00890548	0.0221964	0.401212
222	Gomus.A05G146800.1.v1.1	Ghicr24_A05G142900.1	0	0.00367198	0
223	Gomus.A05G146800.1.v1.1	Ghicr24_D05G137200.1	0.00797915	0.0550793	0.144867
224	Gomus.A06G086900.1.v1.1	Ghicr24_A06G089400.1	0.00157301	0.0035057	0.448702
225	Gomus.A06G212900.1.v1.1	Ghicr24_A06G225300.1	0	0.00526087	0
226	Gomus.A06G086900.1.v1.1	Ghicr24_A07G017600.1	0.0884652	0.447703	0.197598
227	Gomus.A06G086900.1.v1.1	Ghicr24_A13G219400.1	0.09062	0.427334	0.212059
228	Gomus.A06G086900.1.v1.1	Ghicr24_D06G088800.1	0.00895926	0.0339647	0.263782
229	Gomus.A06G086900.1.v1.1	Ghicr24_D07G018000.1	0.0905207	0.419896	0.215579
230	Gomus.A07G018000.1.v1.1	Ghicr24_A06G089400.1	0.0879373	0.451125	0.194929
231	Gomus.A07G018000.1.v1.1	Ghicr24_A07G017600.1	0	0	0
232	Gomus.A07G018000.1.v1.1	Ghicr24_D06G088800.1	0.0881475	0.44333	0.198831
233	Gomus.A07G018000.1.v1.1	Ghicr24_D07G018000.1	0.00702978	0.0422078	0.166552
234	Gomus.A09G229200.1.v1.1	Ghicr24_A02G008500.1	0.128199	0.382486	0.335174
235	Gomus.A09G229200.1.v1.1	Ghicr24_A09G235600.1	0.000270063	0.000843289	0.32025
236	Gomus.A09G229200.1.v1.1	Ghicr24_D09G223600.1	0.00841524	0.037178	0.22635
237	Gomus.A10G056300.1.v1.1	Ghicr24_A10G054000.1	0.00106771	0.00362867	0.294243
238	Gomus.A10G108900.1.v1.1	Ghicr24_A10G103800.1	0.00390541	0.00438277	0.891082
239	Gomus.A10G056300.1.v1.1	Ghicr24_D10G052200.4	0.00696247	0.0258408	0.269438
240	Gomus.A10G108900.1.v1.1	Ghicr24_D10G091500.1	0.0154156	0.0365926	0.421275
241	Gomus.A13G220700.1.v1.1	Ghicr24_A13G219400.1	0.000562641	0.00759981	0.0740335
242	Gomus.A13G220700.1.v1.1	Ghicr24_D13G210500.1	0.00735092	0.054801	0.134138
243	Gomus.D02G010600.1.v1.1	Ghicr24_A02G008500.1	0.0153067	0.0473512	0.323258
244	Gomus.D02G121500.1.v1.1	Ghicr24_A02G108700.1	0.00620603	0.0431117	0.143952
245	Gomus.D02G010600.1.v1.1	Ghicr24_A09G235600.1	0.129378	0.385295	0.335789
246	Gomus.D02G121500.1.v1.1	Ghicr24_D02G111900.1	0.000951664	0	0
247	Gomus.D02G010600.1.v1.1	Ghicr24_D09G223600.1	0.128259	0.389115	0.329619
248	Gomus.D03G002700.1.v1.1	Ghicr24_A02G210300.1	0.00219312	0.0218418	0.100409
249	Gomus.D03G002700.1.v1.1	Ghicr24_D03G002100.1	0.00073046	0.00239426	0.305089
250	Gomus.D04G154500.1.v1.1	Ghicr24_A04G108400.1	0.0104065	0.0196571	0.529401
251	Gomus.D04G154500.1.v1.1	Ghicr24_D04G146300.1	0.00444336	0.0122153	0.363755
252	Gomus.D05G148900.1.v1.1	Ghicr24_A05G142900.1	0.00798092	0.0511078	0.156159
253	Gomus.D05G148900.1.v1.1	Ghicr24_D05G137200.1	0.00105928	0.00366805	0.288784
254	Gomus.D06G094300.1.v1.1	Ghicr24_A06G089400.1	0.00842705	0.0358277	0.235211
255	Gomus.D06G240200.1.v1.1	Ghicr24_A06G225300.1	0.0249026	0.062164	0.400595
256	Gomus.D06G094300.1.v1.1	Ghicr24_A07G017600.1	0.0887499	0.439953	0.201726
257	Gomus.D06G094300.1.v1.1	Ghicr24_A13G219400.1	0.0914958	0.407491	0.224534
258	Gomus.D06G094300.1.v1.1	Ghicr24_D06G088800.1	0.0010484	0.00175029	0.598986
259	Gomus.D06G240200.1.v1.1	Ghicr24_D06G227600.1	0.00108108	0.00183486	0.589189
260	Gomus.D06G094300.1.v1.1	Ghicr24_D07G018000.1	0.0868669	0.400145	0.217089
261	Gomus.D07G018100.1.v1.1	Ghicr24_A06G089400.1	0.0905777	0.420211	0.215553
262	Gomus.D07G018100.1.v1.1	Ghicr24_A07G017600.1	0.00702978	0.0440576	0.159559
263	Gomus.D07G018100.1.v1.1	Ghicr24_A13G219400.1	0.111799	0.473113	0.236305
264	Gomus.D07G018100.1.v1.1	Ghicr24_D06G088800.1	0.0868507	0.400458	0.216879
265	Gomus.D07G018100.1.v1.1	Ghicr24_D07G018000.1	0.00103797	0.00174469	0.594931
266	Gomus.D09G238100.1.v1.1	Ghicr24_A02G008500.1	0.131005	0.38735	0.338208
267	Gomus.D09G238100.1.v1.1	Ghicr24_A09G235600.1	0.0072704	0.0376194	0.193262
268	Gomus.D09G238100.1.v1.1	Ghicr24_D09G223600.1	0.00302001	0.00282997	1.06715
269	Gomus.D10G059200.1.v1.1	Ghicr24_A10G054000.1	0.00749939	0.0315153	0.23796
270	Gomus.D10G101700.1.v1.1	Ghicr24_A10G103800.1	0.0155648	0.0364339	0.427206
271	Gomus.D10G101700.1.v1.1	Ghicr24_D10G091500.1	0.00217852	0	0
272	Gomus.D10G059200.1.v1.1	Ghicr24_D10G052200.4	0.00159957	0.00364853	0.438416
273	Gomus.D13G228200.1.v1.1	Ghicr24_A06G089400.1	0.0888032	0.463425	0.191623
274	Gomus.D13G228200.1.v1.1	Ghicr24_A07G017600.1	0.110426	0.508878	0.216999
275	Gomus.D13G228200.1.v1.1	Ghicr24_A13G219400.1	0.0110286	0.0511926	0.215434
276	Gomus.D13G228200.1.v1.1	Ghicr24_D06G088800.1	0.0909205	0.438512	0.207338
277	Gomus.D13G228200.1.v1.1	Ghicr24_D07G018000.1	0.112137	0.491118	0.22833
278	Gomus.D13G228200.1.v1.1	Ghicr24_D13G210500.1	0.00104384	0.00709225	0.147181
279	Ghicr24_A02G210300.1	Gorai.003G002700.1.v2.1	0.00219285	0.0218506	0.100356
280	Ghicr24_A02G008500.1	Gorai.005G010100.1.v2.1	0.0141094	0.0461133	0.305972
281	Ghicr24_A02G108700.1	Gorai.005G115800.1.v2.1	0.00428981	0.041447	0.103501
282	Ghicr24_A02G008500.1	Gorai.006G232600.1.v2.1	0.12651	0.390149	0.32426
283	Ghicr24_A04G108400.1	Gorai.012G115300.1.v2.1	0.00832638	0.0227926	0.36531
284	Ghicr24_A05G142900.1	Gorai.009G144100.1.v2.1	0.00690882	0.0472746	0.146142
285	Ghicr24_A05G142900.1	Gorai.010G092400.1.v2.1	0.216178	1.31929	0.163858
286	Ghicr24_A06G089400.1	Gorai.001G017800.1.v2.1	0.0905057	0.424754	0.213078
287	Ghicr24_A06G089400.1	Gorai.010G092400.1.v2.1	0.00736622	0.0322005	0.228761
288	Ghicr24_A06G225300.1	Gorai.010G235900.1.v2.1	0.0249081	0.0597216	0.41707
289	Ghicr24_A06G089400.1	Gorai.013G222100.1.v2.1	0.0885203	0.454776	0.194646
290	Ghicr24_A07G017600.1	Gorai.001G017800.1.v2.1	0.00650199	0.0404653	0.160681
291	Ghicr24_A07G017600.1	Gorai.010G092400.1.v2.1	0.0890181	0.44861	0.198431
292	Ghicr24_A07G017600.1	Gorai.013G222100.1.v2.1	0.110447	0.494543	0.223331
293	Ghicr24_A07G017600.1	Gorai.013G222100.1.v2.1	0.110447	0.494543	0.223331
294	Ghicr24_A09G235600.1	Gorai.005G010100.1.v2.1	0.126348	0.390433	0.323611
295	Ghicr24_A09G235600.1	Gorai.006G232600.1.v2.1	0.00732441	0.0389473	0.188059
296	Ghicr24_A10G054000.1	Gorai.011G056600.1.v2.1	0.0419527	0.0691138	0.607008
297	Ghicr24_A10G103800.1	Gorai.011G097800.1.v2.1	0.0124202	0.0391649	0.317127
298	Ghicr24_A13G219400.1	Gorai.001G017800.1.v2.1	0.110588	0.470871	0.234858
299	Ghicr24_A13G219400.1	Gorai.001G017800.1.v2.1	0.110588	0.470871	0.234858
300	Ghicr24_A13G219400.1	Gorai.010G092400.1.v2.1	0.0914829	0.413945	0.221002
301	Ghicr24_A13G219400.1	Gorai.013G222100.1.v2.1	0.0110306	0.0455099	0.242378
302	Gorai.001G017800.1.v2.1	Ghicr24_D05G137200.1	0.219325	1.50608	0.145626
303	Gorai.001G017800.1.v2.1	Ghicr24_D06G088800.1	0.0867817	0.404835	0.214363
304	Gorai.001G017800.1.v2.1	Ghicr24_D07G018000.1	0.00467878	0.00174902	2.67509
305	Gorai.001G017800.1.v2.1	Ghicr24_D13G210500.1	0.110334	0.491885	0.224309
306	Gorai.001G017800.1.v2.1	Ghicr24_D13G210500.1	0.110334	0.491885	0.224309
307	Gorai.003G002700.1.v2.1	Ghicr24_D03G002100.1	0.00219325	0.0120533	0.181963
308	Gorai.005G115800.1.v2.1	Ghicr24_D02G111900.1	0.00285783	0.00647428	0.441412
309	Gorai.005G010100.1.v2.1	Ghicr24_D09G223600.1	0.125231	0.394291	0.317612
310	Gorai.006G232600.1.v2.1	Ghicr24_D09G223600.1	0.00351669	0.00763581	0.460552
311	Gorai.009G144100.1.v2.1	Ghicr24_D05G137200.1	0.00318092	0.00736541	0.431873
312	Gorai.010G092400.1.v2.1	Ghicr24_D05G137200.1	0.220952	1.26219	0.175054
313	Gorai.010G092400.1.v2.1	Ghicr24_D06G088800.1	0.00209763	0.0195018	0.107561
314	Gorai.010G235900.1.v2.1	Ghicr24_D06G227600.1	0.00108128	0	0
315	Gorai.010G092400.1.v2.1	Ghicr24_D07G018000.1	0.0910746	0.423841	0.214879
316	Gorai.011G056600.1.v2.1	Ghicr24_D10G052200.4	0.037936	0.0518012	0.732339
317	Gorai.011G097800.1.v2.1	Ghicr24_D10G091500.1	0.00145103	0.0024	0.604595
318	Gorai.012G115300.1.v2.1	Ghicr24_D04G146300.1	0.00108121	0.0059242	0.182507
319	Gorai.013G222100.1.v2.1	Ghicr24_D06G088800.1	0.0906371	0.430164	0.210704
320	Gorai.013G222100.1.v2.1	Ghicr24_D07G018000.1	0.111546	0.487296	0.228907
321	Gorai.013G222100.1.v2.1	Ghicr24_D07G018000.1	0.111546	0.487296	0.228907
322	Gorai.013G222100.1.v2.1	Ghicr24_D13G210500.1	0.0020895	0.00887059	0.235554
323	Gotom.A02G008800.1.v1.1	Ghicr24_A02G008500.1	0.000541052	0.00172737	0.313224
324	Gotom.A02G111900.1.v1.1	Ghicr24_A02G108700.1	0	0	0
325	Gotom.A02G212300.1.v1.1	Ghicr24_A02G210300.1	0	0	0
326	Gotom.A02G111900.1.v1.1	Ghicr24_D02G111900.1	0.00620529	0.0431296	0.143875
327	Gotom.A02G212300.1.v1.1	Ghicr24_D03G002100.1	0.00292558	0.0243084	0.120353
328	Gotom.A04G126500.1.v1.1	Ghicr24_A04G108400.1	0.000738189	0	0
329	Gotom.A04G126500.1.v1.1	Ghicr24_D04G146300.1	0.00816234	0.0221691	0.368185
330	Gotom.A05G148700.1.v1.1	Ghicr24_A05G142900.1	0	0.00183374	0
331	Gotom.A05G148700.1.v1.1	Ghicr24_D05G137200.1	0.00797915	0.0531111	0.150235
332	Gotom.A06G094500.1.v1.1	Ghicr24_A06G089400.1	0.00157274	0.00350775	0.448361
333	Gotom.A06G230600.1.v1.1	Ghicr24_A06G225300.1	0.0169462	0.0385572	0.439507
334	Gotom.A06G094500.1.v1.1	Ghicr24_A07G017600.1	0.0881517	0.446453	0.197449
335	Gotom.A06G094500.1.v1.1	Ghicr24_A13G219400.1	0.0903027	0.426094	0.211932
336	Gotom.A06G094500.1.v1.1	Ghicr24_D06G088800.1	0.00842779	0.0339849	0.247986
337	Gotom.A06G230600.1.v1.1	Ghicr24_D06G227600.1	0.0114283	0.0280188	0.407878
338	Gotom.A06G094500.1.v1.1	Ghicr24_D07G018000.1	0.0902057	0.418679	0.215453
339	Gotom.A06G094500.1.v1.1	Ghicr24_D13G210500.1	0.0873395	0.467658	0.186759
340	Gotom.A07G017900.1.v1.1	Ghicr24_A06G089400.1	0.0885312	0.454374	0.194842
341	Gotom.A07G017900.1.v1.1	Ghicr24_A07G017600.1	0.000518135	0.00175234	0.295682
342	Gotom.A07G017900.1.v1.1	Ghicr24_D07G018000.1	0.00755313	0.0440576	0.171438
343	Gotom.A09G245500.1.v1.1	Ghicr24_A02G008500.1	0.130039	0.382928	0.339591
344	Gotom.A09G245500.1.v1.1	Ghicr24_A09G235600.1	0.00216328	0.00168741	1.28202
345	Gotom.A09G245500.1.v1.1	Ghicr24_D09G223600.1	0.0100552	0.0380622	0.264177
346	Gotom.A10G059400.1.v1.1	Ghicr24_A10G054000.1	0.00106771	0.00362867	0.294243
347	Gotom.A10G115100.1.v1.1	Ghicr24_A10G103800.1	0.00540473	0.00255428	2.11595
348	Gotom.A10G059400.1.v1.1	Ghicr24_D10G052200.4	0.00696247	0.0258408	0.269438
349	Gotom.A10G115100.1.v1.1	Ghicr24_D10G091500.1	0.0131494	0.0344252	0.381971
350	Gotom.A13G228600.1.v1.1	Ghicr24_A07G017600.1	0.109163	0.485498	0.224848
351	Gotom.A13G228600.1.v1.1	Ghicr24_A13G219400.1	0.00156508	0.00177148	0.883488
352	Gotom.A13G228600.1.v1.1	Ghicr24_D06G088800.1	0.0918968	0.411623	0.223255
353	Gotom.A13G228600.1.v1.1	Ghicr24_D07G018000.1	0.11087	0.474983	0.233419
354	Gotom.A13G228600.1.v1.1	Ghicr24_D13G210500.1	0.0105007	0.0530709	0.197862
355	Gotom.D02G011100.1.v1.1	Ghicr24_A02G008500.1	0.0760594	0.16951	0.448701
356	Gotom.D02G130300.1.v1.1	Ghicr24_A02G108700.1	0.00668369	0.0448639	0.148977
357	Gotom.D02G011100.1.v1.1	Ghicr24_A09G235600.1	0.20947	0.460347	0.455026
358	Gotom.D02G130300.1.v1.1	Ghicr24_D02G111900.1	0.000475549	0.00161334	0.294761
359	Gotom.D02G011100.1.v1.1	Ghicr24_D09G223600.1	0.204502	0.455273	0.449185
360	Gotom.D03G002600.1.v1.1	Ghicr24_A02G210300.1	0.00292558	0.0243084	0.120353
361	Gotom.D03G002600.1.v1.1	Ghicr24_D03G002100.1	0	0	0
362	Gotom.D04G163900.1.v1.1	Ghicr24_A04G108400.1	0.006032	0.00801879	0.752234
363	Gotom.D04G163900.1.v1.1	Ghicr24_D04G146300.1	0	0.00399468	0
364	Gotom.D05G151300.1.v1.1	Ghicr24_A05G142900.1	0.00797951	0.0491824	0.162243
365	Gotom.D05G151300.1.v1.1	Ghicr24_D05G137200.1	0.00105909	0.0018329	0.577821
366	Gotom.D06G101300.1.v1.1	Ghicr24_A06G089400.1	0.00895533	0.0376874	0.237622
367	Gotom.D06G254400.1.v1.1	Ghicr24_A06G225300.1	0.0262365	0.0597674	0.438977
368	Gotom.D06G101300.1.v1.1	Ghicr24_A07G017600.1	0.0893279	0.443509	0.201412
369	Gotom.D06G101300.1.v1.1	Ghicr24_A13G219400.1	0.0923983	0.405948	0.227611
370	Gotom.D06G101300.1.v1.1	Ghicr24_D06G088800.1	0.00157288	0.00350673	0.448531
371	Gotom.D06G254400.1.v1.1	Ghicr24_D06G227600.1	0.00270539	0	0
372	Gotom.D06G101300.1.v1.1	Ghicr24_D07G018000.1	0.087445	0.403488	0.216723
373	Gotom.D07G019400.1.v1.1	Ghicr24_A06G089400.1	0.0899902	0.420044	0.21424
374	Gotom.D07G019400.1.v1.1	Ghicr24_A07G017600.1	0.00650735	0.0440444	0.147745
375	Gotom.D07G019400.1.v1.1	Ghicr24_A13G219400.1	0.111197	0.476267	0.233476
376	Gotom.D07G019400.1.v1.1	Ghicr24_D06G088800.1	0.0862649	0.400301	0.2155
377	Gotom.D07G019400.1.v1.1	Ghicr24_D07G018000.1	0.000518852	0.00174419	0.297475
378	Gotom.D07G019400.1.v1.1	Ghicr24_D13G210500.1	0.110944	0.497366	0.223063
379	Gotom.D09G246600.1.v1.1	Ghicr24_A09G235600.1	0.00841524	0.0362922	0.231875
380	Gotom.D09G246600.1.v1.1	Ghicr24_D09G223600.1	0.00243276	0.00338458	0.718779
381	Gotom.D10G059700.1.v1.1	Ghicr24_A10G054000.1	0.00696434	0.0295787	0.235451
382	Gotom.D10G104700.1.v1.1	Ghicr24_A10G103800.1	0.0147893	0.0363472	0.406892
383	Gotom.D10G059700.1.v1.1	Ghicr24_D10G052200.4	0.00106648	0.00181929	0.586207
384	Gotom.D10G104700.1.v1.1	Ghicr24_D10G091500.1	0.00145261	0	0
385	Gotom.D13G238000.1.v1.1	Ghicr24_A06G089400.1	0.0873313	0.464514	0.188006
386	Gotom.D13G238000.1.v1.1	Ghicr24_A13G219400.1	0.0110315	0.0530385	0.207991
387	Gotom.D13G238000.1.v1.1	Ghicr24_D06G088800.1	0.0894448	0.439587	0.203475
388	Gotom.D13G238000.1.v1.1	Ghicr24_D13G210500.1	0.00104411	0.00530819	0.196699

## Sheet: Table S5
Table S5. GhSAC orthologous/paralogous and their Ka/Ks values
Sr#	Gene	Orthologous/paralogous	Ka	Ks	Ka/Ks
1	Ghicr24_A02G108700.1	Ghicr24_A05G142900.1	0.461518	0	0
2	Ghicr24_A02G108700.1	Ghicr24_A06G089400.1	0.466905	0	0
3	Ghicr24_A02G008500.1	Ghicr24_A09G235600.1	0.128402	0.383107	0.33516
4	Ghicr24_A02G008500.1	Ghicr24_A11G286700.1	0.646881	1.6368	0.39521
5	Ghicr24_A02G008500.1	Ghicr24_D02G008900.1	0.0238945	0.0634525	0.376573
6	Ghicr24_A02G108700.1	Ghicr24_D02G111900.1	0.00620529	0.0431296	0.143875
7	Ghicr24_A02G210300.1	Ghicr24_D02G111900.1	0.794299	2.39743	0.331313
8	Ghicr24_A02G210300.1	Ghicr24_D03G002100.1	0.00292558	0.0243084	0.120353
9	Ghicr24_A02G210300.1	Ghicr24_D06G227600.1	0.849139	2.97998	0.284948
10	Ghicr24_A02G008500.1	Ghicr24_D09G223600.1	0.127124	0.386178	0.329187

## Sheet: Table S6
Table S6. GbSAC orthologous/paralogous and their Ka/Ks values
Sr#	Gene	Orthologous/paralogous	Ka	Ks	Ka/Ks
1	Gbar_A02G000760.1	Gbar_A09G022540.2	0.13086	0.386413	0.338654
2	Gbar_A02G000760.1	Gbar_D02G000930.1	0.475434	0.634498	0.749308
3	Gbar_A02G009630.1	Gbar_D02G010880.2	0.00909646	0.0483299	0.188216
4	Gbar_A02G018870.1	Gbar_D03G000270.3	0.0978051	0.158276	0.61794
5	Gbar_A02G000760.1	Gbar_D09G022270.1	0.126367	0.390653	0.323477
6	Gbar_A04G009740.1	Gbar_D04G014330.1	0.0313579	0.0493352	0.635609
7	Gbar_A05G013630.2	Gbar_D05G014070.10	0.00907606	0.0511966	0.177278
8	Gbar_A06G008470.2	Gbar_A07G001830.3	0.0879373	0.454374	0.193535
9	Gbar_A06G008470.2	Gbar_A13G020640.3	0.0897025	0.429267	0.208967
10	Gbar_A06G008470.2	Gbar_D06G008760.1	0.00896596	0.0377382	0.237583
11	Gbar_A06G020820.1	Gbar_D06G021610.1	0.0270556	0.0594713	0.454936
12	Gbar_A06G008470.2	Gbar_D07G001830.3	0.090565	0.426699	0.212246
13	Gbar_A06G008470.2	Gbar_D13G020980.1	0.0873231	0.461382	0.189264
14	Gbar_A07G001830.3	Gbar_D06G008760.1	0.0891263	0.43667	0.204105
15	Gbar_A07G001830.3	Gbar_D07G001830.3	0.00702886	0.0477926	0.14707
16	Gbar_A07G001830.3	Gbar_D13G020980.1	0.109225	0.515495	0.211884
17	Gbar_A09G022540.2	Gbar_A10G015640.1	0.290563	0.76842	0.37813
18	Gbar_A09G022540.2	Gbar_D02G000930.1	0.538823	0.859132	0.627172
19	Gbar_A09G022540.2	Gbar_D09G022270.1	0.00841638	0.0380485	0.221201
20	Gbar_A10G015640.1	Gbar_D09G022270.1	0.300589	0.814882	0.368874
21	Gbar_A10G005570.2	Gbar_D10G005390.3	0.00642374	0.0277339	0.231621
22	Gbar_A10G010590.1	Gbar_D10G009200.1	0.0563653	0.118006	0.477648
23	Gbar_A13G020640.3	Gbar_D06G008760.1	0.0948237	0.408794	0.23196
24	Gbar_A13G020640.3	Gbar_D07G001830.3	0.111192	0.479732	0.231779
25	Gbar_A13G020640.3	Gbar_D13G020980.1	0.00944646	0.0492428	0.191834
26	Gbar_D02G000930.1	Gbar_D09G022270.1	0.543967	0.87295	0.623137
27	Gbar_D06G008760.1	Gbar_D07G001830.3	0.0878162	0.397327	0.221017
28	Gbar_D06G008760.1	Gbar_D13G020980.1	0.0924288	0.433614	0.213159
